# Supplementary material for: High-Efficiency Drug Loading in Lipid Vesicles by MEMS-Driven Gigahertz Acoustic Streaming
Source: Micromachines (Basel). 2025 May 7;16(5):562. doi: 10.3390/mi16050562 (PMC12114090; doi:10.3390/mi16050562)
Supplement: Supplementary file 1 [file micromachines-16-00562-s001.zip]

Archive with 1 entries (1 files):
- micromachines-3590086-supplementary.docx
